# Supplementary material for: Tissue Microarray Analyses Suggest Axl as a Predictive Biomarker in HPV-Negative Head and Neck Cancer
Source: Cancers (Basel). 2022 Apr 5;14(7):1829. doi: 10.3390/cancers14071829 (PMC8997923; doi:10.3390/cancers14071829)
Supplement: Supplementary file 1 [file cancers-14-01829-s001.zip]

Archive with 1 entries (1 files):
- cancers-1635873-SI.pdf
